# Supplementary material for: EFHD2 promotes epithelial-to-mesenchymal transition and correlates with postsurgical recurrence of stage I lung adenocarcinoma
Source: Sci Rep. 2017 Nov 3;7:14617. doi: 10.1038/s41598-017-15186-y (PMC5668280; doi:10.1038/s41598-017-15186-y)
Supplement: Supplementary file 2 — Supplementary Tables [file 41598_2017_15186_MOESM2_ESM.xls]

## Sheet: S1 Table
EFHD2 promotes epithelial-to-mesenchymal transition and correlates with postsurgical recurrence of stage I lung adenocarcinoma
Chi-Chen Fan, Wei-Chung Cheng, Yu-Chuen Huang, Yuh-Pyng Sher, Nia-Jhen Liou, Yu-Chuan Chien, Pei-Shan Lin, Pei-Syuan Lin, Chung-Hsuan Chen, Wei-Chao Chang
Supplementary Table 1 The primer sets for qPCR analysis
	Gene name		Primer (forward)		Primer (reverse)
	Twist1		5'-CAGACGCAGCGGGTCATGGC-3'		5'-GGGGATGATCTTCCGCAGCGC-3
	Snail		5'-TTACCTTCCAGCAGCCCTACGAC-3'		5'-GTTGAGGATCTCCGGAGGTGG-3'
	Slug		5'-CGCCCAGCTACCCAATGGCC-3'		5'-GAGGGGGACTCACTCGCCCC-3'
	ZEB1		5'-CCAGACAGTGTTACCAGGGAGGAGC-3'		5'-GGCCCCAGGATTTCTTGCCC-3'
	ZEB2		5'-GGAACACCCCTGGCACAACAACG-3'		5'-GATCG GGCTTCTGGCCCCATAG-3'
	FoxC2		5'-CAAGGAGGCCGAGAAGAAGG-3'		5'-CTCCACCTTGGTGATGACCG-3'
	GAPDH		5'-GGTGAAGGTCGGAGTCAACGG-3'		5'-ACCAGAGTTAAAAGCAGCCCTGG-3'

## Sheet: S2 Table
EFHD2 promotes epithelial-to-mesenchymal transition and correlates with postsurgical recurrence of stage I lung adenocarcinoma
Chi-Chen Fan, Wei-Chung Cheng, Yu-Chuen Huang, Yuh-Pyng Sher, Nia-Jhen Liou, Yu-Chuan Chien, Pei-Shan Lin, Pei-Syuan Lin, Chung-Hsuan Chen, Wei-Chao Chang
	Supplementary Table 2 Upexpressed protein list in A549 with EFHD2 overexpression
	Uniprot		Protein Name		Gene Name		Unique #		Coverage [%]		M.W. [kDa]		PEP
	P21266		Glutathione S-transferase Mu 3		GSTM3		11		53.8		26.559		1.771e-23
	Q5DJT8		Cancer/testis antigen family 45 member A2		CT45A2		2		43.9		21.302		1.0344e-49
	Q9NPH2		Inositol-3-phosphate synthase 1		ISYNA1		12		33.2		61.067		8.4421e-51
	Q9C004		Protein sprouty homolog 4		SPRY4		4		17.7		34.929		2.275e-18
	P35520		Cystathionine beta-synthase		CBS		8		20		61.862		1.8847e-124
	Q9BX67		Junctional adhesion molecule C		JAM3		3		7.3		39.602		0.00013634
	P29279		Connective tissue growth factor		CTGF		5		16.6		38.091		4.1599e-11
	P09038		Fibroblast growth factor 2		FGF2		4		13.5		30.77		1.3866e-06
	O95210		Starch-binding domain-containing protein 1		STBD1		3		12.6		39.007		4.9396e-06
	Q02224		Centromere-associated protein E		CENPE		3		1		316.41		0.0043093
	P32119		Peroxiredoxin-2		PRDX2		4		27.3		21.892		3.9605e-11
	P43363		Melanoma-associated antigen 10		MAGEA10		3		16.5		40.78		1.6477e-54
	P43355		Melanoma-associated antigen 1		MAGEA1		6		29.4		34.342		3.3054e-22
	O95865		N(G),N(G)-dimethylarginine dimethylaminohydrolase 2		DDAH2		7		39.3		29.644		1.6484e-25
	Q15274		Nicotinate-nucleotide pyrophosphorylase [carboxylating]		QPRT		7		27.3		30.845		5.1266e-13
	Q9UH62		Armadillo repeat-containing X-linked protein 3		ARMCX3		7		24		42.5		3.583e-16
	P48681		Nestin		NES		12		9.7		177.44		1.486e-20
	Q14194		Dihydropyrimidinase-related protein 1		CRMP1		9		25.4		74.261		7.9159e-41
	Q96FZ2		Embryonic stem cell-specific 5-hydroxymethylcytosine-binding protein		HMCES		5		16.7		40.574		1.9747e-09
	Q9NRW1		Ras-related protein Rab-6B		RAB6B		4		57.2		23.461		7.3496e-44
	P17302		Gap junction alpha-1 protein		GJA1		5		16.5		43.008		1.2403e-11
	Q6P4A8		Phospholipase B-like 1		PLBD1		7		16.5		63.254		2.0236e-23
	P78358		Cancer/testis antigen 1		CTAG1A		4		37.2		17.992		1.4252e-22
	Q9BTV5		Fibronectin type III and SPRY domain-containing protein 1		FSD1		6		15.5		55.819		4.0697e-19
	Q9Y6M1		Insulin-like growth factor 2 mRNA-binding protein 2		IGF2BP2		7		19.8		66.785		4.8869e-46
	Q9UBG0		C-type mannose receptor 2		MRC2		6		4.7		166.67		3.6444e-09
	Q86YP4		Transcriptional repressor p66-alpha		GATAD2A		4		11.3		70.349		2.5777e-10
	P30461		HLA class I histocompatibility antigen, B-13 alpha chain		HLA-B		0		32.3		40.505		2.9427e-67
	Q9BVK2		Probable dolichyl pyrophosphate Glc1Man9GlcNAc2 alpha-1,3-glucosyltransferase		ALG8		2		5.1		60.087		0.013133
	P07196		Neurofilament light polypeptide		NEFL		7		20.4		61.516		7.8192e-14
	P17050		Alpha-N-acetylgalactosaminidase		NAGA		5		17		46.564		2.3848e-12
	Q96AQ8		Mitochondrial calcium uniporter regulator 1		MCUR1		2		6.1		39.694		0.0053125
	D6R9U0		MICOS complex subunit MIC25		CHCHD6		2		9.4		28.817		7.3802e-05
	Q13769		THO complex subunit 5 homolog		THOC5		7		13.9		78.507		4.8129e-22
	Q9UER7		Death domain-associated protein 6		DAXX		2		4.9		82.875		4.898e-39
	Q8NEM2		SHC SH2 domain-binding protein 1		SHCBP1		3		6.7		75.69		3.878e-06
	Q9Y508		E3 ubiquitin-protein ligase RNF114		RNF114		3		13.2		25.694		1.0941e-05
	P42696		RNA-binding protein 34		RBM34		5		14.9		48.564		4.8902e-09
	P43362		Melanoma-associated antigen 9		MAGEA9		4		23.2		35.088		4.2875e-51
	O75155		Cullin-associated NEDD8-dissociated protein 2		CAND2		7		11.3		135.25		7.6906e-35
	P13746		HLA class I histocompatibility antigen, A-11 alpha chain		HLA-A		2		36.1		41.464		6.9656e-153
	Q96FS4		Signal-induced proliferation-associated protein 1		SIPA1		3		2.8		112.15		0.00066289
	Q14145		Kelch-like ECH-associated protein 1		KEAP1		7		14.1		69.666		1.0967e-17
	Q96RR5		Targeting protein for Xklp2		TPX2		4		6.3		89.392		0.00011301
	Q9BQ69		O-acetyl-ADP-ribose deacetylase MACROD1		MACROD1		3		14.8		35.505		4.4022e-21
	Q9H8H0		Nucleolar protein 11		NOL11		6		12.1		81.123		2.7472e-11
	Q9Y2Z2		Protein MTO1 homolog, mitochondrial		MTO1		3		5.3		81.537		0.017996
	Q13126		S-methyl-5'-thioadenosine phosphorylase		MTAP		5		19		33.186		2.3608e-09
	Q15022		Polycomb protein SUZ12		SUZ12		3		5.7		83.054		1.5356e-09
	Q9UK22		F-box only protein 2		FBXO2		4		20.6		33.327		1.2058e-15
	Q9C0E8		Protein lunapark		LNP		3		11.1		50.848		4.4306e-06
	Q8TBM8		DnaJ homolog subfamily B member 14		DNAJB14		2		6.3		42.515		0.00024578
	O95671		N-acetylserotonin O-methyltransferase-like protein		ASMTL		5		17.2		68.856		6.8926e-48
	Q8TAA5		GrpE protein homolog 2, mitochondrial		GRPEL2		3		15.6		25.431		3.2591e-08
	Q5W111		SPRY domain-containing protein 7		SPRYD7		3		19.9		21.666		3.7346e-60
	Q9NPF5		DNA methyltransferase 1-associated protein 1		DMAP1		6		17.3		52.992		4.2454e-11
	Q13308		Inactive tyrosine-protein kinase 7		PTK7		5		6.7		119.2		1.6011e-32
	O75600		2-amino-3-ketobutyrate coenzyme A ligase, mitochondrial		GCAT		6		23.4		47.974		9.1061e-17
	P02649		Apolipoprotein E		APOE		4		21.5		36.154		2.3925e-24
	Q9BRK5		45 kDa calcium-binding protein		SDF4		3		9.4		41.806		8.2344e-19
	Q9Y294		Histone chaperone ASF1A		ASF1A		2		12.7		22.968		9.0265e-09
	Q9H4G4		Golgi-associated plant pathogenesis-related protein 1		GLIPR2		2		16.9		17.218		3.3287e-05
	P51687		Sulfite oxidase, mitochondrial		SUOX		3		6.2		60.282		0.0019016
	Q92930		Ras-related protein Rab-8B		RAB8B		2		44.4		23.584		1.585e-17
	Q9UGM6		Tryptophan--tRNA ligase, mitochondrial		WARS2		3		8.6		40.146		0.0036277
	Q7KYR7		Butyrophilin subfamily 2 member A1		BTN2A1		3		6.2		60.041		0.0005477
	P16885		1-phosphatidylinositol 4,5-bisphosphate phosphodiesterase gamma-2		PLCG2		4		3.2		147.87		2.7641e-08
	Q8NFF3		Pro-apoptotic protein BAKM variant		BAK		1		18.3		21.359		1.8941e-05
	Q9NWV4		UPF0587 protein C1orf123		C1orf123		2		25		18.048		0.0016797
	Q96EM0		Trans-3-hydroxy-L-proline dehydratase		L3HYPDH		3		13.3		38.137		0.00031092
	Q99959		Plakophilin-2		PKP2		3		6.2		97.414		2.0901e-22
	Q6NXE6		Armadillo repeat-containing protein 6		ARMC6		4		8.8		54.141		0.00023106
	P12036		Neurofilament heavy polypeptide		NEFH		3		6		112.48		5.5326e-27
	O75044		SLIT-ROBO Rho GTPase-activating protein 2		SRGAP2		2		2.1		120.88		4.5537e-05
	O95478		Ribosome biogenesis protein NSA2 homolog		NSA2		2		9.2		30.065		0.0020058
	Q13371		Phosducin-like protein		PDCL		2		7		34.281		0.0028484
	Q15742		NGFI-A-binding protein 2		NAB2		3		9.3		56.593		6.6575e-07
	Q8N392		Rho GTPase-activating protein 18		ARHGAP18		4		7.8		74.976		2.927e-05
	P28161		Glutathione S-transferase Mu 2		GSTM2		2		24.1		26.097		7.9811e-17
	Q9NZ52		ADP-ribosylation factor-binding protein GGA3		GGA3		1		5.7		67.15		5.2309e-16
	Q3SXY8		ADP-ribosylation factor-like protein 13B		ARL13B		3		8.6		48.643		0.0010795
	P21397		Amine oxidase [flavin-containing] A		MAOA		4		8.7		59.681		1.6825e-05
	P55081		Microfibrillar-associated protein 1		MFAP1		2		4.8		51.958		2.6668e-05
	Q709F0		Acyl-CoA dehydrogenase family member 11		ACAD11		4		5.4		87.282		1.2876e-06
	Q9UH17		DNA dC->dU-editing enzyme APOBEC-3B		APOBEC3B		3		8.8		57.208		8.3812e-06
	Q8NDZ4		Deleted in autism protein 1		C3orf58		3		10		49.481		1.8682e-05
	Q5BKT4		Dol-P-Glc:Glc(2)Man(9)GlcNAc(2)-PP-Dol alpha-1,2-glucosyltransferase		ALG10		2		5.9		55.605		0.0036878
	Q5JSH3		WD repeat-containing protein 44		WDR44		3		5		101.37		3.1236e-06
	Q9UGJ0		5'-AMP-activated protein kinase subunit gamma-2		PRKAG2		2		6.5		63.065		0.00015163
	Q86SQ9		Dehydrodolichyl diphosphate syntase complex subunit DHDDS		DHDDS		3		9.3		38.785		7.4523e-06
	Q9NRD1		F-box only protein 6		FBXO6		2		9.2		33.932		3.4618e-05
	P05161		Ubiquitin-like protein ISG15		ISG15		2		9.7		17.887		0.0088081
	O75414		Nucleoside diphosphate kinase 6		NME6		2		11.9		22.003		1.5661e-07
	Q8N0X7		Spartin		SPG20		3		6.2		72.832		1.9087e-22
	O15440		Multidrug resistance-associated protein 5		ABCC5		2		1.7		160.66		0.020267
	O00291		Huntingtin-interacting protein 1		HIP1		3		4.8		116.22		1.6752e-06
	Q13642		Four and a half LIM domains protein 1		FHL1		2		7.1		36.263		0.0027682
	Q15773		Myeloid leukemia factor 2		MLF2		2		10.9		28.147		2.5829e-06
	Q9UH03		Neuronal-specific septin-3		SEPT3		3		8.7		40.703		0.0026519
	Q96HU8		GTP-binding protein Di-Ras2		DIRAS2		2		11.6		22.485		4.4864e-07
	P20719		Homeobox protein Hox-A5		HOXA5		2		13		29.345		0.0024861
	Q15654		Thyroid receptor-interacting protein 6		TRIP6		4		15.3		50.287		1.5287e-08
	Q9H9S3		Protein transport protein Sec61 subunit alpha isoform 2		SEC61A2		3		16.2		52.247		1.2751e-08
	Q9NSV4		Protein diaphanous homolog 3		DIAPH3		2		2.1		136.88		0.00023774
	Q8N9T8		Protein KRI1 homolog		KRI1		3		4.1		88.194		6.1765e-09
	Q14195		Dihydropyrimidinase-related protein 3		DPYSL3		2		8.9		73.91		4.7888e-20
	Q5SXM8		DNL-type zinc finger protein		DNLZ		2		13.5		19.204		0.011713
	P57723		Poly(rC)-binding protein 4		PCBP4		3		10.9		41.481		0.00015982
	Q969M1		Mitochondrial import receptor subunit TOM40B		TOMM40L		2		7.5		33.916		0.0095942
	Q86YB8		ERO1-like protein beta		ERO1B		2		8.4		53.543		5.0015e-20
	Q9UHJ6		Sedoheptulokinase		SHPK		2		7.5		51.49		9.8947e-05
	Q92541		RNA polymerase-associated protein RTF1 homolog		RTF1		3		5.1		80.313		0.00091739
	Q8WTT2		Nucleolar complex protein 3 homolog		NOC3L		2		4		92.547		7.6956e-10
	Q8IZT9		Protein FAM9C		FAM9C		3		34.9		19.21		2.8079e-06
	Q8NFD5		AT-rich interactive domain-containing protein 1B		ARID1B		2		2.3		241.46		1.5889e-05
	Q9BVM2		Protein DPCD		DPCD		3		15.3		23.239		0.00055524
	Q9BXS6		Nucleolar and spindle-associated protein 1		NUSAP1		3		8.4		49.451		5.1744e-06
	Q9Y5B8		Nucleoside diphosphate kinase 7		NME7		2		5.6		42.491		0.00049922
	Q15057		Arf-GAP with coiled-coil, ANK repeat and PH domain-containing protein 2		ACAP2		2		2.7		88.028		0.0033149
	Q9NV56		MRG/MORF4L-binding protein		MRGBP		2		13.7		22.417		1.6987e-06
	Q9H2G4		Testis-specific Y-encoded-like protein 2		TSPYL2		2		4.9		79.434		6.5413e-05
	Q5U4P2		Aspartate beta-hydroxylase domain-containing protein 1		ASPHD1		2		8.2		41.127		0.0029098
	Q9Y5Z4		Heme-binding protein 2		HEBP2		2		13.1		24.029		1.1924e-06
	Q9Y4C1		Lysine-specific demethylase 3A		KDM3A		2		2		148.12		6.8565e-10
	Q96D15		Reticulocalbin-3		RCN3		2		6.7		37.493		1.8923e-05
	Q9UGY1		Nucleolar protein 12		NOL12		3		16		24.663		8.256e-06
	Q8IV38		Ankyrin repeat and MYND domain-containing protein 2		ANKMY2		2		7.3		49.298		0.0028272
	Q9H871		Protein RMD5 homolog A		RMND5A		2		6.4		43.992		1.4653e-05
	Q5PSV4		Breast cancer metastasis-suppressor 1-like protein		BRMS1L		3		12.4		37.629		0.0008469
	Q99614		Tetratricopeptide repeat protein 1		TTC1		3		13		33.526		1.6738e-08
	Q9Y232		Chromodomain Y-like protein		CDYL		2		4.7		66.481		7.2199e-17
	Q6P4Q7		Metal transporter CNNM4		CNNM4		1		4		86.606		4.5942e-05
	Q16875		6-phosphofructo-2-kinase/fructose-2,6-bisphosphatase 3		PFKFB3		2		8.2		60.601		5.8284e-08
	Q8NAT1		Protein O-linked-mannose beta-1,4-N-acetylglucosaminyltransferase 2		POMGNT2		2		6.6		66.615		0.00015147
	Q9Y4P1		Cysteine protease ATG4B		ATG4B		2		6.7		57.32		2.3286e-05
	Q9NYB0		Telomeric repeat-binding factor 2-interacting protein 1		TERF2IP		3		15.5		44.259		4.0642e-10
	Q7Z4F1		Low-density lipoprotein receptor-related protein 10		LRP10		2		5.6		76.193		0.00016301
	Q8IVL6		Prolyl 3-hydroxylase 3		P3H3		3		7.2		81.836		1.0017e-07
	Q6PIY7		Poly(A) RNA polymerase GLD2		PAPD4		2		5		56.027		0.0018498
	Q15555		Microtubule-associated protein RP/EB family member 2		MAPRE2		3		15.3		37.031		0.00045763
	Q9BV19		Uncharacterized protein C1orf50		C1orf50		2		16.1		21.876		7.626e-05
	Q13546		Receptor-interacting serine/threonine-protein kinase 1		RIPK1		2		4.5		75.93		5.7492e-05
	O00268		Transcription initiation factor TFIID subunit 4		TAF4		2		2.5		110.11		2.1421e-05
	Q9NVE7		Pantothenate kinase 4		PANK4		3		4.2		86.953		9.1715e-05
	Q96F86		Enhancer of mRNA-decapping protein 3		EDC3		3		8.9		56.077		6.857e-06
	B4DFQ6		Acyl-CoA synthetase family member 2, mitochondrial		ACSF2		3		5.8		70.622		0.016568
	P12109		Collagen alpha-1(VI) chain		COL6A1		2		3.1		108.53		6.4718e-09
	Q04721		Neurogenic locus notch homolog protein 2		NOTCH2		2		1.1		265.4		0.0027124
	P16383		GC-rich sequence DNA-binding factor 2		GCFC2		2		4.4		89.384		0.0057308
	Q9P1F3		Costars family protein ABRACL		ABRACL		2		35.8		9.0564		1.182e-08
	Q16831		Uridine phosphorylase 1		UPP1		21		61.9		33.934		1.6734e-78
	P11169		Solute carrier family 2, facilitated glucose transporter member 3		SLC2A3		10		16.9		53.924		2.3829e-157
	P23141		Liver carboxylesterase 1		CES1		23		47.4		62.591		1.2123e-143
	P09972		Fructose-bisphosphate aldolase C		ALDOC		0		45.7		48.408		<1.0E-307
	P12277		Creatine kinase B-type		CKB		13		54.1		42.644		1.0671e-89
	Q96C19		EF-hand domain-containing protein D2		EFHD2		15		49.2		26.697		3.9782e-107
	P08670		Vimentin		VIM		50		87.6		53.651		<1.0E-307
	O43808		Peroxisomal membrane protein PMP34		SLC25A17		7		28.7		34.566		3.6578e-29
	O75157		TSC22 domain family protein 2		TSC22D2		2		2.6		79.227		0.0016377
	Q9GZL7		Ribosome biogenesis protein WDR12		WDR12		13		43		47.707		4.8727e-59
	Q9P2N5		RNA-binding protein 27		RBM27		11		14.4		118.72		3.987e-26
	Q7Z4H8		KDEL motif-containing protein 2		KDELC2		7		17.2		58.572		4.3479e-24
	Q9UNN8		Endothelial protein C receptor		PROCR		5		20.7		30.715		6.0194e-27
	P08133		Annexin A6		ANXA6		2		51.7		75.872		1.1197e-260
	Q5T9A4		ATPase family AAA domain-containing protein 3B		ATAD3B		5		47.8		72.572		1.4708e-171
	P04792		Heat shock protein beta-1		HSPB1		16		77.6		22.782		5.4673e-135
	Q9BVA1		Tubulin beta-2B chain		TUBB2B		1		73.7		49.953		<1.0E-307
	O95639		Cleavage and polyadenylation specificity factor subunit 4		CPSF4		3		11.9		30.255		0.0001602
	P30825		High affinity cationic amino acid transporter 1		SLC7A1		2		3		67.638		0.0038834
	O75362		Zinc finger protein 217		ZNF217		6		9.1		116.45		3.9821e-19
	Q9BY77		Polymerase delta-interacting protein 3		POLDIP3		2		24		48.101		2.9489e-17
	Q5T3I0		G patch domain-containing protein 4		GPATCH4		3		9.5		50.927		6.6023e-15
	Q99541		Perilipin-2		PLIN2		15		50.1		48.075		4.9702e-37
	Q9C0C4		Semaphorin-4C		SEMA4C		2		4		92.622		2.4106e-08
	P19971		Thymidine phosphorylase		TYMP		10		30.1		49.955		3.4036e-20
	P38432		Coilin		COIL		3		7.3		62.608		8.7e-06
	E7EQF2		Peroxisomal carnitine O-octanoyltransferase		CROT		2		5.2		73.382		5.2871e-06
	O43823		A-kinase anchor protein 8		AKAP8		7		12.1		76.107		1.0834e-11
	Q12888		Tumor suppressor p53-binding protein 1		TP53BP1		15		11.9		214.11		5.1737e-42
	O43251		RNA binding protein fox-1 homolog 2		RBFOX2		3		14		47.343		5.0055e-15
	P51159		Ras-related protein Rab-27A		RAB27A		5		28.1		24.868		1.2058e-14
	P56182		Ribosomal RNA processing protein 1 homolog A		RRP1		4		10		52.985		7.5286e-09
	Q9HCG8		Pre-mRNA-splicing factor CWC22 homolog		CWC22		12		13.9		105.52		9.6615e-16
	Q8IZV5		Retinol dehydrogenase 10		RDH10		7		27.9		38.087		4.8209e-17
	P51991		Heterogeneous nuclear ribonucleoprotein A3		HNRNPA3		13		47.9		39.594		<1.0E-307
	Q86YQ8		Copine-8		CPNE8		9		24.1		63.107		1.8556e-20
	Q8IVM0		Coiled-coil domain-containing protein 50		CCDC50		5		16.2		56.339		4.1064e-30
	Q05639		Elongation factor 1-alpha 2		EEF1A2		10		70		50.47		<1.0E-307
	O94915		Protein furry homolog-like		FRYL		18		6.8		339.59		5.0746e-34
	Q00534		Cyclin-dependent kinase 6		CDK6		10		43.6		36.938		1.4147e-34
	Q7Z5K2		Wings apart-like protein homolog		WAPL		5		7.3		142.52		1.5707e-08
	O14497		AT-rich interactive domain-containing protein 1A		ARID1A		21		13.9		242.04		3.5579e-49
	Q07954		Prolow-density lipoprotein receptor-related protein 1		LRP1		18		4.8		504.6		1.4603e-45
	Q9UBB9		Tuftelin-interacting protein 11		TFIP11		12		19.5		96.819		3.1157e-48
	O43491		Band 4.1-like protein 2		EPB41L2		1		36.4		104.36		3.226e-141
	O95372		Acyl-protein thioesterase 2		LYPLA2		3		14.7		24.737		8.674e-15
	Q8N5A5		Zinc finger CCCH-type with G patch domain-containing protein		ZGPAT		3		5.8		57.358		2.1601e-13
	Q9ULC3		Ras-related protein Rab-23		RAB23		6		35		26.659		1.4688e-25
	Q969Q5		Ras-related protein Rab-24		RAB24		4		28.6		23.124		8.7919e-07
	Q9ULX6		A-kinase anchor protein 8-like		AKAP8L		4		9.1		71.648		1.702e-07
	O43175		D-3-phosphoglycerate dehydrogenase		PHGDH		19		43		56.65		3.9666e-108
	O43772		Mitochondrial carnitine/acylcarnitine carrier protein		SLC25A20		3		10		32.943		0.018069
	Q14149		MORC family CW-type zinc finger protein 3		MORC3		3		4.1		107.24		3.7406e-07
	P52756		RNA-binding protein 5		RBM5		3		4.7		92.153		2.9117e-05
	P18754		Regulator of chromosome condensation		RCC1		7		25.2		48.145		1.1417e-42
	P18583		Protein SON		SON		9		5		267.03		9.8029e-12
	Q6UXD5		Seizure 6-like protein 2		SEZ6L2		3		4.4		99.074		2.8192e-08
	O76024		Wolframin		WFS1		9		13.7		100.29		5.1386e-49
	Q6UN15		Pre-mRNA 3'-end-processing factor FIP1		FIP1L1		6		18.4		66.526		7.0238e-30
	Q9UG56		Phosphatidylserine decarboxylase proenzyme, mitochondrial		PISD		5		13		46.671		4.0763e-07
	P49247		Ribose-5-phosphate isomerase		RPIA		6		24.8		33.269		1.1712e-16
	O75494		Serine/arginine-rich splicing factor 10		SRSF10		2		8.8		31.3		4.2933e-07
	Q9Y3Y2		Chromatin target of PRMT1 protein		CHTOP		3		16.9		26.524		1.0243e-12
	Q68EM7		Rho GTPase-activating protein 17		ARHGAP17		5		7.4		95.436		4.0738e-18
	P43358		Melanoma-associated antigen 4		MAGEA4		10		38		37.833		2.1573e-88
	O75962		Triple functional domain protein		TRIO		10		4.4		346.9		6.3137e-21
	P46926		Glucosamine-6-phosphate isomerase 1		GNPDA1		9		67.8		32.668		5.678e-107
	P43304		Glycerol-3-phosphate dehydrogenase, mitochondrial		GPD2		41		62.9		80.852		<1.0E-307
	Q15642		Cdc42-interacting protein 4		TRIP10		7		18.8		68.351		9.4411e-41
	Q96PU8		Protein quaking		QKI		9		34		37.67		3.4012e-37
	P35610		Sterol O-acyltransferase 1		SOAT1		9		20.7		64.734		7.9235e-92
	Q9BW19		Kinesin-like protein KIFC1		KIFC1		12		29.4		73.747		1.4218e-62
	P16401		Histone H1.5		HIST1H1B		6		29.6		22.58		7.5547e-20
	Q9H307		Pinin		PNN		10		15.6		81.613		6.5021e-20
	P16455		Methylated-DNA--protein-cysteine methyltransferase		MGMT		5		32.4		25.05		7.6842e-13
	Q96K19		E3 ubiquitin-protein ligase RNF170		RNF170		2		11		22.154		0.00025654
	Q9UFC0		Leucine-rich repeat and WD repeat-containing protein 1		LRWD1		7		17		70.86		3.0887e-19
	Q13451		Peptidyl-prolyl cis-trans isomerase FKBP5		FKBP5		15		39.4		51.212		7.2634e-39
	Q9NWS8		Required for meiotic nuclear division protein 1 homolog		RMND1		5		13.4		51.603		2.1999e-31
	Q10570		Cleavage and polyadenylation specificity factor subunit 1		CPSF1		17		13		160.88		1.4208e-43
	Q8NBM8		Prenylcysteine oxidase-like		PCYOX1L		4		10.3		54.646		8.7095e-08
	P48634		Protein PRRC2A		PRRC2A		6		4.5		228.86		1.808e-11
	P62253		Ubiquitin-conjugating enzyme E2 G1		UBE2G1		2		17.6		19.509		8.641e-06
	Q9C0J8		pre-mRNA 3' end processing protein WDR33		WDR33		8		8.4		145.89		2.837e-16
	P10588		Nuclear receptor subfamily 2 group F member 6		NR2F6		2		7.4		42.979		4.4148e-07
	P27105		Erythrocyte band 7 integral membrane protein		STOM		6		29.5		31.73		8.7428e-52
	Q9Y6A5		Transforming acidic coiled-coil-containing protein 3		TACC3		3		3.6		90.359		0.00018248
	Q9NX58		Cell growth-regulating nucleolar protein		LYAR		22		54.1		43.614		2.3893e-120
	O00560		Syntenin-1		SDCBP		1		48		32.444		3.9674e-128
	Q9H0E9		Bromodomain-containing protein 8		BRD8		4		4.5		135.33		4.3929e-07
	P19447		TFIIH basal transcription factor complex helicase XPB subunit		ERCC3		4		6.5		89.277		2.199e-05
	Q99661		Kinesin-like protein KIF2C		KIF2C		9		17.8		81.312		1.3631e-40
	Q7L5N7		Lysophosphatidylcholine acyltransferase 2		LPCAT2		5		12.1		60.207		9.1571e-10
	P06132		Uroporphyrinogen decarboxylase		UROD		6		25.3		40.786		8.7228e-07
	Q9Y2G5		GDP-fucose protein O-fucosyltransferase 2		POFUT2		5		16.1		49.975		2.7108e-16
	P11717		Cation-independent mannose-6-phosphate receptor		IGF2R		62		30.2		274.37		1.2915e-295
	Q9UGV2		Protein NDRG3		NDRG3		6		25.3		41.408		1.9737e-25
	Q6PJT7		Zinc finger CCCH domain-containing protein 14		ZC3H14		4		7.1		82.875		2.4906e-15
	Q9UDY4		DnaJ homolog subfamily B member 4		DNAJB4		16		49.6		37.806		6.58e-93
	Q99808		Equilibrative nucleoside transporter 1		SLC29A1		7		17		58.962		3.8005e-26
	P48960		CD97 antigen		CD97		9		15.9		91.868		1.1997e-67
	Q8IY95		Transmembrane protein 192		TMEM192		2		9.6		30.922		5.4087e-05
	Q5BJD5		Transmembrane protein 41B		TMEM41B		4		15.5		32.513		4.5224e-28
	P07910		Heterogeneous nuclear ribonucleoproteins C1/C2		HNRNPC		19		55.6		32.337		6.5839e-204
	Q8WUD1		Ras-related protein Rab-2B		RAB2B		4		47.7		24.214		2.0045e-37
	P04424		Argininosuccinate lyase		ASL		8		20.3		51.657		3.1392e-17
	Q9UQB8		Brain-specific angiogenesis inhibitor 1-associated protein 2		BAIAP2		8		19.9		60.867		2.0716e-14
	B2RTT4		Apoptotic chromatin condensation inducer in the nucleus		ACIN1		11		11.1		150.56		9.9111e-31
	Q96GM5		SWI/SNF-related matrix-associated actin-dependent regulator of chromatin subfamily D member 1		SMARCD1		11		33.8		58.232		1.8569e-65
	Q6UX53		Methyltransferase-like protein 7B		METTL7B		7		24.2		31.416		5.4975e-14
	Q96KR1		Zinc finger RNA-binding protein		ZFR		17		24.1		117.69		1.0087e-182
	P16190		HLA class I histocompatibility antigen, A-33 alpha chain		HLA-A		0		41.4		40.891		1.5486e-165
	Q9H0V9		VIP36-like protein		LMAN2L		7		25.9		40.982		4.0788e-15
	P11137		Microtubule-associated protein 2		MAP2		15		10.9		199.52		2.987e-44
	Q8N8S7		Protein enabled homolog		ENAH		13		22.2		88.945		6.007e-80
	P32780		General transcription factor IIH subunit 1		GTF2H1		3		10		62.031		3.6203e-25
	Q09472		Histone acetyltransferase p300		EP300		2		4		264.16		7.2516e-12
	Q9H3G5		Probable serine carboxypeptidase CPVL		CPVL		7		18.1		54.163		2.1257e-16
	Q04760		Lactoylglutathione lyase		GLO1		9		54.3		20.777		1.5876e-21
	Q9Y3B9		RRP15-like protein		RRP15		3		10.3		31.484		7.2267e-06
	Q9UKM9		RNA-binding protein Raly		RALY		11		38.4		32.55		7.53e-39
	Q15392		Delta(24)-sterol reductase		DHCR24		6		10.7		60.101		8.325e-09
	Q9H6Y2		WD repeat-containing protein 55		WDR55		9		30.3		42.07		1.0722e-22
	P78332		RNA-binding protein 6		RBM6		6		7.8		128.64		9.0712e-14
	P04920		Anion exchange protein 2		SLC4A2		10		11.5		137.01		2.269e-61
	Q99590		Protein SCAF11		SCAF11		5		3.4		164.65		1.91e-08
	Q99439		Calponin-2		CNN2		11		46.1		35.943		9.8155e-77
	Q96H79		Zinc finger CCCH-type antiviral protein 1-like		ZC3HAV1L		7		31.7		32.962		1.1241e-78
	Q9H492		Microtubule-associated proteins 1A/1B light chain 3A		MAP1LC3A		2		16.8		14.628		1.8686e-07
	P52739		Zinc finger protein 131		ZNF131		2		5.5		71.421		0.00028725
	Q9NQW6		Actin-binding protein anillin		ANLN		9		9.5		124.28		4.1846e-15
	Q8N442		GTP-binding protein GUF1 homolog		GUF1		5		12.1		74.327		6.9047e-53
	P40123		Adenylyl cyclase-associated protein 2		CAP2		6		22.6		52.823		2.198e-27
	O60885		Bromodomain-containing protein 4		BRD4		8		7.9		152.22		2.1768e-09
	Q13951		Core-binding factor subunit beta		CBFB		2		14.3		21.508		6.8196e-27
	P48739		Phosphatidylinositol transfer protein beta isoform		PITPNB		14		72.2		31.7		1.2053e-143
	O60563		Cyclin-T1		CCNT1		3		7.2		80.684		5.7885e-36
	Q9NX46		Poly(ADP-ribose) glycohydrolase ARH3		ADPRHL2		4		14.6		38.946		2.1616e-09
	Q7Z3E5		LisH domain-containing protein ARMC9		ARMC9		3		5.1		91.761		2.1081e-18
	Q9NXH9		tRNA (guanine(26)-N(2))-dimethyltransferase		TRMT1		14		26.6		72.233		8.1403e-38
	O00273		DNA fragmentation factor subunit alpha		DFFA		10		39.9		36.521		2.186e-34
	P50897		Palmitoyl-protein thioesterase 1		PPT1		9		33.1		37.131		8.1779e-31
	O15400		Syntaxin-7		STX7		9		48.3		29.815		1.1033e-72
	P08243		Asparagine synthetase [glutamine-hydrolyzing]		ASNS		21		47.6		64.369		4.664e-90
	Q14684		Ribosomal RNA processing protein 1 homolog B		RRP1B		12		22.6		84.427		1.0911e-38
	P50454		Serpin H1		SERPINH1		27		64.4		46.44		<1.0E-307
	Q9H6E4		Coiled-coil domain-containing protein 134		CCDC134		5		27.5		26.56		2.2408e-20
	Q12834		Cell division cycle protein 20 homolog		CDC20		4		11.2		54.722		3.0974e-06
	Q15417		Calponin-3		CNN3		7		29.8		36.413		2.0898e-29
	P09601		Heme oxygenase 1		HMOX1		15		58.7		32.818		1.9474e-114
	Q5BJH2		Transmembrane protein 128		TMEM128		2		16.4		18.822		1.8707e-12
	P30154		Serine/threonine-protein phosphatase 2A 65 kDa regulatory subunit A beta isoform		PPP2R1B		7		30		73.584		1.2928e-102
	Q8IY81		pre-rRNA processing protein FTSJ3		FTSJ3		11		18.1		96.557		4.5891e-73
	Q9H583		HEAT repeat-containing protein 1		HEATR1		36		20.2		242.37		1.6024e-72
	Q9HAV7		GrpE protein homolog 1, mitochondrial		GRPEL1		12		53.5		24.279		7.8934e-135
	Q5BKZ1		DBIRD complex subunit ZNF326		ZNF326		3		6.7		65.695		2.5514e-06
	O15254		Peroxisomal acyl-coenzyme A oxidase 3		ACOX3		6		13.6		77.628		1.5762e-23
	O95861		3'(2'),5'-bisphosphate nucleotidase 1		BPNT1		3		37.7		33.392		1.3449e-31
	P56589		Peroxisomal biogenesis factor 3		PEX3		4		12.3		42.139		1.6834e-05
	Q9Y2R4		Probable ATP-dependent RNA helicase DDX52		DDX52		10		24.5		67.497		1.0994e-103
	O00425		Insulin-like growth factor 2 mRNA-binding protein 3		IGF2BP3		14		37.8		63.704		3.9087e-93
	P08237		ATP-dependent 6-phosphofructokinase, muscle type		PFKM		7		12.2		93.253		1.176e-32
	Q14137		Ribosome biogenesis protein BOP1		BOP1		6		14.3		83.629		6.3869e-14
	O75330		Hyaluronan mediated motility receptor		HMMR		15		24.6		84.228		3.0608e-62
	Q66K74		Microtubule-associated protein 1S		MAP1S		4		5.3		112.21		5.8645e-08
	P01137		Transforming growth factor beta-1		TGFB1		5		21.5		44.341		2.3398e-08
	P49366		Deoxyhypusine synthase		DHPS		8		26.6		40.97		6.5801e-32
	Q9H089		Large subunit GTPase 1 homolog		LSG1		3		5		75.225		0.0024846
	Q15061		WD repeat-containing protein 43;WDR43 protein		WDR43		6		13.6		74.89		9.9174e-18
	Q5NDL2		EGF domain-specific O-linked N-acetylglucosamine transferase		EOGT		6		12.3		62.01		3.6956e-08
	Q969X6		Cirhin		CIRH1A		4		9.5		76.889		2.5605e-07
	Q8IV08		Phospholipase D3		PLD3		7		16.5		54.705		1.2619e-38
	Q9NVI7		ATPase family AAA domain-containing protein 3A		ATAD3A		6		48.5		66.217		1.0495e-123
	Q9ULH0		Kinase D-interacting substrate of 220 kDa		KIDINS220		4		2.4		196.54		8.3834e-07
	P35580		Myosin-10		MYH10		32		31		231.37		<1.0E-307
	Q04917		14-3-3 protein eta		YWHAH		13		58.9		28.218		3.7834e-123
	P57088		Transmembrane protein 33		TMEM33		10		44.1		27.978		3.4128e-64
	O75521		Enoyl-CoA delta isomerase 2, mitochondrial		ECI2		15		40.6		43.585		6.2393e-104
	P49790		Nuclear pore complex protein Nup153		NUP153		26		25.4		153.94		9.5889e-150
	Q9BSK2		Solute carrier family 25 member 33		SLC25A33		4		13.4		35.375		1.4703e-07
	P18074		TFIIH basal transcription factor complex helicase XPD subunit		ERCC2		6		12		86.908		8.6232e-45
	O43314		Inositol hexakisphosphate and diphosphoinositol-pentakisphosphate kinase 2		PPIP5K2		4		6.1		144.4		7.2392e-08
	Q4KMQ2		Anoctamin-6		ANO6		5		7		108.43		1.2001e-18
	Q96S59		Ran-binding protein 9		RANBP9		6		11.2		77.846		3.6548e-10
	P49848		Transcription initiation factor TFIID subunit 6		TAF6		2		4		78.948		0.00046684
	Q7Z4V5		Hepatoma-derived growth factor-related protein 2		HDGFRP2		4		8.6		74.815		1.3293e-31
	B7ZAQ6		Golgi pH regulator A		GPR89A		3		8.1		52.916		2.8665e-10
	Q9P289		Serine/threonine-protein kinase 26		STK26		5		27.2		49.183		1.6277e-25

## Sheet: S3 Table
EFHD2 promotes epithelial-to-mesenchymal transition and correlates with postsurgical recurrence of stage I lung adenocarcinoma
Chi-Chen Fan, Wei-Chung Cheng, Yu-Chuen Huang, Yuh-Pyng Sher, Nia-Jhen Liou, Yu-Chuan Chien, Pei-Shan Lin, Pei-Syuan Lin, Chung-Hsuan Chen, Wei-Chao Chang
	Supplementary Table 3 Down-expressed protein list in A549 with EFHD2 overexpression
	Uniprot		Protein Name		Gene Name		Unique #		Coverage [%]		M.W. [kDa]		PEP
	P12830		E-cadherin		CDH1		3		5.3		99.692		2.5914e-08
	Q03135		Caveolin-1		CAV1		6		46.6		20.471		9.4261e-63
	P35221		Alpha E-catenin		CTNNA1		33		60.8		100.07		3.6484e-271
	P16144		GP150		ITGB4		37		27.3		202.16		4.372e-207
	P06731		Carcinoembryonic antigen		CEA		5		10.7		76.794		4.5885e-16
	P00533		Epidermal growth factor receptor		EGFR		20		24.1		134.28		2.2772e-114
	P16070		CD44 antigen		CD44		9		13.6		81.537		7.9358e-33
	P08581		Hepatocyte growth factor receptor		MET		4		4.5		155.54		0.00017106
	B5MCA4		Putative uncharacterized protein EPCAM		EPCAM		7		26		37.893		1.1569e-65
	P15941		Breast carcinoma-associated antigen DF3		MUC1		2		1.7		122.94		1.4521e-06
	P26447		Calvasculin		CAPL		2		19.8		11.728		0.032781
	P08069		Insulin-like growth factor 1 receptor		IGF1R		2		2.3		154.79		0.0038024
	Q9UNQ0		ATP-binding cassette sub-family G member 2		ABCG2		4		7.6		72.313		0.00014915
	P17301		CD49 antigen-like family member B		CD49B		19		21.4		129.29		4.7788e-97
	P07355		Annexin A2		ANX2		15		76.5		40.411		<1.0E-307
	P04040		Catalase		CAT		15		35.7		59.755		5.3515e-74
	A7Y9J9		Mucin 5AC, oligomeric mucus/gel-forming		MUC5AC		0		22		648.8		<1.0E-307
	P43121		Cell surface glycoprotein MUC18		MCAM		3		5.6		71.607		1.8766e-07
	A8K139		L1 cell adhesion molecule (L1CAM)		CAML1		18		18.5		140.16		8.9648e-95
	P11166		Glucose transporter type 1, erythrocyte/brain		GLUT1		5		11.4		54.083		4.8839e-42
	Q14764		Lung resistance-related protein		LRP		41		57.4		99.326		1.0928e-219
	Q14116		Iboctadekin		IGIF		8		54.4		22.326		8.07e-34
	P49023		Paxillin		PXN		7		15.9		66.212		1.6677e-20
	P35354		Cyclooxygenase-2		COX2		3		5.8		68.995		0.00015593
	P48509		CD151 antigen		CD151		7		22.9		28.295		5.7428e-09
	Q13740		Activated leukocyte cell adhesion molecule		ALCAM		10		22		65.102		1.8327e-40
	B2R7D7		Anterior gradient 2 homolog		AGR2		7		49.7		22.237		9.6168e-82
	P20810		Calpain inhibitor		CAST		3		32.6		84.942		1.4111e-146
	O95832		Claudin-1		CLD1		3		19		22.744		5.0059e-11
	P14618		Cytosolic thyroid hormone-binding protein		OIP3		49		82.9		57.936		<1.0E-307
	O14786		Neuropilin-1		NRP		5		8.6		103.13		1.003e-19
	P00352		Aldehyde dehydrogenase family 1 member A1		ALDC		37		81.8		54.861		<1.0E-307
	Q5SZC3		Guanine deaminase		GDA		5		11.9		52.836		4.4476e-09
	O60462		Neuropilin-2		NRP2		5		6.7		104.86		3.1261e-07
	P11388		DNA topoisomerase 2-alpha		TOP2		18		15.9		182.68		3.6716e-48
	Q14376		Galactowaldenase		GALE		9		33		38.281		1.0832e-51
	Q12933		TNF receptor-associated factor 2		TRAF2		4		7.8		61.383		0.0047318
	P00918		Carbonate dehydratase II		CA2		4		18.1		29.246		2.8146e-05
	O43707		Alpha-actinin-4		ACTN4		39		71.7		104.85		<1.0E-307
	P40199		Carcinoembryonic antigen-related cell adhesion molecule 6		CEACAM6		3		21.5		37.194		6.506e-101
	P01034		Cystatin-3		CST3		2		19.2		15.799		0.0025289
	P47712		Cytosolic phospholipase A2		CPLA2		22		37		85.238		5.6015e-65
	O96013		p21-activated kinase 4		KIAA1142		5		14.7		64.071		2.3551e-29
	A6NDY9		Putative uncharacterized protein FLNA		FLNA		2		60.8		245.86		<1.0E-307
	Q14UF2		Decay-accelerating factor splicing variant 5		DAF		11		22.1		59.037		1.7082e-21
	P31949		Calgizzarin		MLN70		5		49.5		11.74		2.5697e-09
	Q14451		B47		GRB7		2		4.5		62.116		0.0017795
	P15924		250/210 kDa paraneoplastic pemphigus antigen		DSP		39		17		331.77		1.9203e-86
	P26006		CD49 antigen-like family member C		ITGA3		19		19.2		118.75		1.5562e-56
	Q15582		Kerato-epithelin		BIGH3		5		9.7		74.68		3.5703e-13
	Q08380		Basement membrane autoantigen p105		LGALS3BP		4		9.7		65.33		2.583e-12
	P21589		5-nucleotidase		NT5		4		9.8		63.367		1.5836e-08
	P51692		Signal transducer and activator of transcription 5B		STAT5B		2		3.8		89.865		0.0032332
	P36952		Maspin		PI5		11		38.1		42.1		7.7367e-24
	Q9H3Z4		Cysteine string protein		CSP		2		20.2		22.149		0.0026551
	P29966		Myristoylated alanine-rich C-kinase substrate		MACS		3		15.7		31.554		2.0426e-23
	P55287		Cadherin-11		CDH11		2		2.5		87.964		6.5523e-05
	P33527		ATP-binding cassette sub-family C member 1		ABCC1		35		30.6		171.59		6.198e-154
	Q14134		Ataxia telangiectasia group D-associated protein		ATDC		7		13.6		65.834		1.4152e-11
	Q12860		Contactin-1		CNTN1		24		33.8		113.32		3.6577e-73
	P23229		CD49 antigen-like family member F		ITGA6		19		21.6		126.63		8.066e-54
	O60613		15 kDa selenoprotein		SELENOF		3		19.4		18.045		3.1854e-16
	P11413		Glucose-6-phosphate 1-dehydrogenase		G6PD		18		79		63.826		<1.0E-307
	E9PR17		1F5 antigen		CD59		3		24.6		14.529		6.5402e-05
	O60218		Aldo-keto reductase family 1 member B10		AKR1B10		15		79.7		36.019		<1.0E-307
	P40261		Nicotinamide N-methyltransferase		NNMT		6		28		29.574		2.0916e-66
	Q8NBJ4		Golgi membrane protein 1		GOLM1		4		11		46.273		8.3065e-16
	O00194		C25KG		RAB27B		9		37.6		24.608		6.3048e-18
	P21980		Protein-glutamine gamma-glutamyltransferase 2		TGM2		34		56.2		77.328		<1.0E-307
	Q13423		NAD(P) transhydrogenase, mitochondrial		NNT		16		19.6		113.89		5.3524e-55
	B7ZKQ8		PODXL protein		PODXL		3		6.2		58.875		4.0459e-07
	P31431		Amphiglycan		SDC4		2		12.6		21.641		0.014709
	Q6YHK3		150 kDa TGF-beta-1-binding protein		CD109		14		13.3		161.69		2.3727e-125
	P42330		17-beta-hydroxysteroid dehydrogenase type 5		AKR1C3		10		77.7		36.853		<1.0E-307
	Q92887		ATP-binding cassette sub-family C member 2		ABCC2		24		18.2		174.21		1.9835e-79
	P15529		Membrane cofactor protein		CD46		5		11.5		44.237		3.1867e-43
	P52895		3-alpha-HSD3		AKR1C2		2		60.4		36.735		2.9613e-169
	O43570		Carbonate dehydratase XII		CA12		5		20.3		39.45		4.5407e-13
	Q9UGI8		TESS		TES		9		27.6		47.996		1.21e-55
	Q12929		Epidermal growth factor receptor kinase substrate 8		EPS8		4		6.6		91.88		3.2234e-43
	Q9Y446		Plakophilin-3		PKP3		11		17.7		88.654		5.2976e-25
	O00469		Lysyl hydroxylase 2		PLOD2		17		29.3		87.097		2.2487e-51
	Q9Y653		G-protein coupled receptor 56		GPR56		7		15.2		77.737		6.2083e-21
	P48163		Malic enzyme 1		ME1		15		32.7		64.149		2.1285e-100
	Q6NZI2		Cavin-1		FKSG13		8		24.1		43.476		4.8681e-40
	Q8IZW8		C-terminal tensin-like protein		CTEN		4		6.6		76.763		2.2202e-08
	B4DE31		Transketolase (EC 2.2.1.1)		TKT		38		61.3		68.813		<1.0E-307
	P50225		Aryl sulfotransferase 1		SULT1A1		4		22.8		44.15		7.2694e-16
	O43159		Cerebral protein 1		RRP8		3		9.4		50.714		8.7935e-16
	A8K134		Carbamoyl-phosphate synthetase 1		CPS1		66		53		165.93		<1.0E-307
	P18084		Integrin beta-5		ITGB5		12		22.2		88.053		1.5507e-38
	Q13510		Acid ceramidase		ASAH		5		13		60.682		1.8963e-69
	P00966		Argininosuccinate synthase		ASS		10		24.7		50.817		3.8845e-51
	Q16798		Malic enzyme 3		ME3		2		10.3		67.068		2.2592e-20
	P18283		Gastrointestinal glutathione peroxidase		GPX2		2		18.4		21.907		0.017464
	P12429		35-alpha calcimedin		ANX3		18		61		36.375		2.8328e-75
	Q9Y618		CTG repeat protein 26		CTG26		2		0.9		274.8		0.019749
	Q9UBR2		Cathepsin P		CTSZ		3		12.5		33.868		0.00038335
	P35052		Glypican-1		GPC1		4		10.4		61.68		3.7977e-13
	Q12802		AKAP-Lbc		AKAP13		5		2.1		307.84		6.9011e-08
	Q9BSE5		Agmatinase, mitochondrial		AGMAT		2		6		37.66		0.00039106
	Q12797		Aspartate beta-hydroxylase		ASPH		29		46		85.862		1.5237e-156
	P50895		Auberger B antigen		BCAM		4		8.1		67.404		0.00023344
	Q13228		56 kDa selenium-binding protein		SBP		2		8.7		52.39		5.6518e-09
	Q96FQ6		Aging-associated gene 13 protein		AAG13		4		44.7		11.801		1.8797e-10
	P46734		Dual specificity mitogen-activated protein kinase kinase 3		MAP2K3		2		7.1		39.94		0.00010361
	O00468		Agrin		AGRIN		9		5.3		214.84		2.3877e-12
	P06454		Prothymosin alpha		PTMA		1		34.2		12.203		1.0879e-28
	P13928		Annexin A8		ANX8		2		17		43.855		1.4477e-22
	Q04828		20-alpha-hydroxysteroid dehydrogenase		AKR1C1		0		68.4		36.788		<1.0E-307
	P05091		Aldehyde dehydrogenase, mitochondrial		ALDH2		19		48.4		56.381		8.1716e-94
	P15291		Beta-1,4-galactosyltransferase 1		B4GALT1		10		38.4		43.92		1.32e-140
	Q07973		1,25-dihydroxyvitamin D(3) 24-hydroxylase, mitochondrial		CYP24		10		22.6		58.875		2.4038e-22
	Q05682		Caldesmon		CAD		12		29.2		64.255		3.4526e-56
	P30740		Leukocyte elastase inhibitor		ELANH2		15		42.5		42.741		7.2313e-52
	P34896		Glycine hydroxymethyltransferase		SHMT1		6		21.3		53.082		8.7452e-34
	Q99933		BAG family molecular chaperone regulator 1		BAG1		2		10.7		38.778		1.2122e-18
	Q16654		[Pyruvate dehydrogenase [lipoamide]] kinase isozyme 4, mitochondrial		PDK4		2		7.3		46.469		0.0067204
	A0AV96		RNA-binding motif protein 47		RBM47		9		24.3		64.098		1.8254e-44
	P31947		14-3-3 protein sigma		HME1		11		54.4		27.774		1.9668e-84
	P04150		Glucocorticoid receptor		GRL		3		5.3		85.815		2.1478e-08
	Q96B97		Cbl-interacting protein of 85 kDa		CIN85		6		11.7		73.125		1.5593e-68
	Q9NRX4		14 kDa phosphohistidine phosphatase		PHPT1		3		41.6		13.832		1.8916e-15
	P07099		Epoxide hydratase		EPHX		27		67.9		52.948		2.3223e-156
	Q14573		Inositol 1,4,5-trisphosphate receptor type 3		ITPR3		19		12.5		304.1		1.6243e-49
	B4DTL7		Septin-9		SEPT9		24		53.2		64.681		7.9334e-157
	P98088		Gastric mucin		MUC5		6		17.6		526.6		7.5732e-167
	P30838		Aldehyde dehydrogenase 3		ALDH3		24		58.1		50.394		1.1426e-169
	P20674		Cytochrome c oxidase polypeptide Va		COX5A		5		32		16.762		2.2198e-23
	P11498		Pyruvate carboxylase, mitochondrial		PC		31		37		129.63		3.2028e-87
	P09104		2-phospho-D-glycerate hydro-lyase		ENO2		5		35.7		47.268		3.9326e-197
	Q3LXA3		ATP-dependent dihydroxyacetone kinase		DAK		12		31.3		58.946		4.8011e-39
	Q16762		Rhodanese		TST		12		45.5		33.429		4.8676e-99
	Q15796		JV18-1		MADH2		4		10.3		52.306		1.5541e-10
	P10620		Microsomal glutathione S-transferase 1		GST12		6		34.2		17.598		1.9308e-63
	O95466		Formin-like protein 1		FMNL1		10		13.4		122.41		1.1815e-35
	O95395		Beta-1,3-galactosyl-O-glycosyl-glycoprotein beta-1,6-N-acetylglucosaminyltransferase 3		GCNT3		4		10.5		50.863		1.9427e-10
	Q9HAA9		Gal-beta(1-3/1-4)GlcNAc alpha-2.3-sialyltransferase		CGS23		3		11		40.929		2.5248e-06
	P14384		Carboxypeptidase M		CPM		2		6.5		50.513		1.6772e-07
	Q8TDB6		B-lymphoma- and BAL-associated protein		BBAP		3		4.2		83.553		4.0002e-31
	Q96SQ9		CYPIIS1		CYP2S1		9		19.9		62.23		7.1122e-19
	Q9NUL3		Double-stranded RNA-binding protein Staufen homolog 2		STAU2		2		6.5		62.64		9.6254e-06
	P80723		22 kDa neuronal tissue-enriched acidic protein		BASP1		2		16.7		22.693		4.9033e-05
	Q9NQ48		Leucine zipper transcription factor-like protein 1		LZTFL1		4		18.1		34.592		3.602e-05
	Q86UY5		Protein FAM83A		FAM83A		2		5.1		47.457		0.0028201
	Q96PD2		CUB, LCCL and coagulation factor V/VIII-homology domains protein 1		CLCP1		3		7.6		86.656		2.3246e-05
	O94923		D-glucuronyl C5-epimerase		GLCE		2		5.2		70.1		0.00016043
	Q9H4G0		Band 4.1-like protein 1		EPB41L1		12		23		87.644		5.614e-53
	Q15149		Hemidesmosomal protein 1		PLEC1		5		58.3		531.78		<1.0E-307
	B2ZZ83		Filamin B		FLNB		125		61.2		281.63		<1.0E-307
	O60701		UDP-glucose 6-dehydrogenase		UGDH		30		75.9		55.023		<1.0E-307
	B7Z6Z4		Myosin light polypeptide 6		MYL6		11		45		26.707		8.9676e-40
	B7Z5W1		Junctional adhesion molecule A		F11R		7		25.4		32.858		5.4163e-47
	O75475		CLL-associated antigen KW-7		DFS70		5		9.8		60.103		1.7771e-06
	Q9NZB2		Constitutive coactivator of PPAR-gamma-like protein 1		FAM120A		25		30.2		125.27		9.7811e-124
	Q96TA1		Meg-3		FAM129B		25		46.2		84.137		8.4746e-173
	Q53GB9		Microsomal glutathione S-transferase 3 variant		MGST3		5		31.3		18.416		1.0508e-47
	Q2TB90		Hexokinase domain-containing protein 1		HKDC1		22		28.5		102.54		1.0631e-41
	Q02252		Aldehyde dehydrogenase family 6 member A1		ALDH6A1		12		28.2		57.839		3.2742e-13
	Q16719		Kynureninase		KYNU		21		51		52.351		8.1842e-98
	Q2PZI1		Dpy-19-like protein 1		DPY19L1		5		11		77.318		5.0445e-22
	Q96HC4		Enigma homolog		ENH		18		35.9		63.944		6.2939e-72
	A6NMQ1		DNA polymerase		POLA1		12		12.7		166.46		2.1217e-52
	P35222		Beta-catenin		CTNNB		13		30.5		85.496		5.8156e-53
	Q9Y3Q3		Transmembrane emp24 domain-containing protein 3		TMED3		3		17.1		24.777		4.2512e-09
	P50224		Aryl sulfotransferase 1A3/1A4		STM		7		52.5		34.779		2.8819e-119
	O95169		Complex I-ASHI		NDUFB8		4		27.4		21.766		1.3301e-05
	Q6P5R6		60S ribosomal protein L22-like 1		RPL22L1		2		16.9		16.9		1.3108e-05
	P00167		Cytochrome b5		CYB5		3		32.8		15.33		4.9279e-22
	P50453		Cytoplasmic antiproteinase 3		PI9		13		48.4		42.403		4.5913e-91
	F5H7N0		Putative uncharacterized protein DKFZp781L0846		DKFZp781L0846		4		10.8		61.044		2.4961e-08
	O95810		Cavin-2		SDPR		3		10.4		47.173		1.209e-24
	Q5T0N5		Formin-binding protein 1-like		C1orf39		3		6.6		69.977		9.5867e-08
	Q8IYI6		Exocyst complex 84 kDa subunit		EXOC8		4		9		81.798		2.3403e-08
	Q9Y5A7		NEDD8 ultimate buster 1		NUB1		5		9.1		71.921		2.0904e-10
	Q8NB16		Mixed lineage kinase domain-like protein		MLKL		5		13		54.478		2.128e-31
	O95864		Delta(6) fatty acid desaturase		FADS2		7		20		52.259		1.2835e-20
	E7ET41		2-5 oligoadenylate synthetase 1 p52 isoform		OAS1		2		5.7		52.065		1.4036e-10
	F5GWX3		Tumor necrosis factor receptor superfamily, member 6 isoform 1 variant		APT1		2		5.2		40.527		3.8178e-07
	O95171		Sciellin		SCEL		3		5.1		77.551		0.0003264
	O43795		MYH-1c		MYO1B		5		6		131.98		1.38e-11
	Q6P1M3		HGL		LLGL2		6		7.5		113.45		1.8033e-11
	Q56VL3		OCIA domain-containing protein 2		OCIAD2		5		32.5		16.953		2.1943e-13
	O15155		BET1 homolog		BET1		2		21.8		14.872		6.7251e-05
	Q9H7D0		Dedicator of cytokinesis protein 5		DOCK5		4		4.2		215.31		1.5013e-09
	Q96BS2		Calcineurin B homologous protein 3		TESC		4		21		30.289		3.5494e-24
	P21333		Actin-binding protein 280		FLN		24		65.2		280.74		<1.0E-307
	P08195		4F2 cell-surface antigen heavy chain		MDU1		3		60.5		57.944		<1.0E-307
	P15559		Azoreductase		DIA4		19		49.3		30.867		<1.0E-307
	P15121		Aldehyde reductase		AKR1B1		18		65.2		35.853		3.2929e-190
	Q01650		4F2 light chain		CD98LC		9		15		55.01		5.6956e-130
	P11216		Glycogen phosphorylase, brain form		PYGB		31		55.3		96.695		1.3029e-131
	Q9NZM1		Fer-1-like protein 3		FER1L3		91		54.7		234.71		<1.0E-307
	P07339		Cathepsin D		CPSD		15		47.3		44.552		<1.0E-307
	Q13057		Bifunctional coenzyme A synthase		COASY		10		22.3		65.339		3.443e-44
	Q08378		Golgi complex-associated protein of 170 kDa		GOLGA3		39		31.7		167.35		2.8698e-230
	P20020		Plasma membrane calcium ATPase isoform 1		ATP2B1		20		28.8		138.75		<1.0E-307
	P17655		Calcium-activated neutral proteinase 2		CANPL2		0		43.6		79.994		3.7878e-124
	P05387		60S acidic ribosomal protein P2		RPLP2		8		96.5		11.665		2.1489e-191
	Q969X5		Endoplasmic reticulum-Golgi intermediate compartment protein 1		ERGIC1		9		42.1		32.592		3.9705e-44
	Q92614		Molecule associated with JAK3 N-terminus		MYO18A		32		22.2		233.11		2.8184e-140
	Q7Z2K6		Endoplasmic reticulum metallopeptidase 1		ERMP1		14		20.1		100.23		1.873e-39
	A0FGR8		Extended synaptotagmin-2		ESYT2		2		34.9		104.71		2.6604e-57
	P05386		60S acidic ribosomal protein P1		RPLP1		2		66.7		11.514		4.9335e-50
	Q8N357		Transmembrane protein C2orf18		C2orf18		2		7		40.214		2.5736e-07
	Q27J81		HBEBP2-binding protein C		C14orf151		34		34.9		135.62		2.6055e-241
	O00483		Complex I-MLRQ		NDUFA4		3		37		9.3697		1.9248e-08
	B7Z6Q5		Beta-galactosidase		GLB1		12		22.6		81.802		1.4763e-41
	O00159		Myosin I beta		MYO1C		25		32		121.68		2.4624e-73
	Q8IVF2		Protein AHNAK2		AHNAK2		45		26.6		616.62		2.5822e-140
	Q9Y5B9		Chromatin-specific transcription elongation factor 140 kDa subunit		FACT140		18		20.6		119.91		2.3035e-64
	Q9HCC0		3-methylcrotonyl-CoA carboxylase 2		MCCB		16		35		61.332		8.3702e-44
	Q9Y6M5		Solute carrier family 30 member 1		SLC30A1		11		30.8		55.299		1.4179e-116
	O43813		40 kDa erythrocyte membrane protein		GPR69A		8		26.1		45.283		7.838e-42
	Q6P996		Pyridoxal-dependent decarboxylase domain-containing protein 1		PDXDC1		25		44.7		86.706		2.7009e-63
	Q9UFF9		CAF1-like protein		CALIF		3		11.3		33.54		0.00059655
	Q6PIU2		Arylacetamide deacetylase-like 1		AADACL1		9		25.2		49.881		1.3355e-28
	Q14244		Ensconsin		MAP7		9		13		84.051		9.3082e-19
	P14923		Catenin gamma		CTNNG		18		49.4		81.744		7.82e-183
	Q14126		Cadherin family member 5		CDHF5		17		23.4		122.29		1.1062e-115
	P21291		Cysteine and glycine-rich protein 1		CSRP		10		63.7		20.567		3.3736e-137
	Q08945		Chromatin-specific transcription elongation factor 80 kDa subunit		FACT80		13		22.4		81.074		1.0473e-35
	A8MZ73		Putative uncharacterized protein RPS29		RPS29		2		26.9		8.0874		0.00032175
	P60903		Calpactin I light chain		ANX2LG		4		45.4		11.203		3.7845e-127
	P52758		14.5 kDa translational inhibitor protein		HRSP12		4		40.9		14.494		1.6172e-36
	O43920		Complex I-15 kDa		NDUFS5		5		36.8		12.517		3.1828e-07
	Q9Y666		Electroneutral potassium-chloride cotransporter 4		KCC4		8		11.4		119.1		8.4922e-43
	O00151		C-terminal LIM domain protein 1		CLIM1		11		51.7		36.071		1.944e-35
	Q86TU7		SET domain-containing protein 3		SETD3		12		27.8		67.256		5.9195e-26
	Q9BRQ8		Apoptosis-inducing factor 2		AIFM2		5		22		40.526		2.9815e-14
	Q8NE86		Calcium uniporter protein, mitochondrial		MCU		8		33.6		39.866		2.7814e-82
	Q8N128		Protein FAM177A1		FAM177A1		2		8.9		26.045		0.00029655
	Q9UHN6		Transmembrane protein 2		TMEM2		14		11.9		154.37		2.8426e-36
	O43633		Charged multivesicular body protein 2a		BC2		5		19.8		25.104		1.1056e-44
	Q5T6V5		UPF0553 protein C9orf64		C9orf64		7		25.2		39.028		1.7605e-11
	Q9NX02		NACHT, LRR and PYD domains-containing protein 2		NALP2		14		18.5		120.51		4.3008e-33
	P49773		Adenosine 5-monophosphoramidase		HINT		3		46		13.802		5.5075e-82
	O95340		3-phosphoadenosine-5-phosphosulfate synthase		ATPSK2		7		16.3		69.97		8.284e-17
	Q15599		Na(+)/H(+) exchange regulatory cofactor NHE-RF2		NHERF2		7		21.4		37.413		2.4187e-10
	Q9HBI6		CYPIVF11		CYP4F11		11		27.3		60.145		1.5923e-27
	A8K435		Aldehyde dehydrogenase 5 family, member A1		ALDH5A1		9		23.7		58.653		7.6621e-17
	F5H5P2		2-oxoisovalerate dehydrogenase alpha subunit, mitochondrial (EC 1.2.4.4)		BCKDHA		7		19.6		54.202		9.8545e-15
	Q7Z2Z2		Elongation factor Tu GTP-binding domain-containing protein 1		EFTUD1		12		13.2		125.43		3.7292e-18
	Q9NYL9		Tropomodulin-3		TMOD3		7		32.4		39.594		2.3588e-21
	Q96AB3		Isochorismatase domain-containing protein 2, mitochondrial		ISOC2		6		48.4		24.097		2.1657e-30
	Q9HBH0		Rho family GTPase Rif		ARHF		7		50.7		23.625		8.1814e-79
	P18858		DNA ligase 1		LIG1		11		16.1		101.73		6.8922e-30
	Q9NVD7		Actopaxin		MXRA2		6		22.3		46.589		3.7682e-33
	P26232		Alpha N-catenin		CAPR		2		13.1		105.31		7.5152e-134
	Q9Y237		Parvulin-14		PIN4		6		48.1		16.608		7.5871e-24
	Q8WUY1		Mesenchymal stem cell protein DSCD75		C8orf55		11		49.5		23.865		1.1172e-17
	Q9UKK3		193 kDa vault protein		ADPRTL1		12		10		192.59		2.3593e-55
	O14561		Acyl carrier protein, mitochondrial		NDUFAB1		2		15.4		17.417		1.1172e-06
	A6NKB8		Putative uncharacterized protein RNPEP		RNPEP		2		37.3		68.168		6.4221e-65
	O94992		Cardiac lineage protein 1		CLP1		4		18.7		40.623		3.9805e-08
	Q12965		Myosin-Ic		MYO1C		17		21.6		127.04		6.7674e-86
	O95298		Complex I-B14.5b		HLC1		2		13.4		14.187		0.015246
	B7Z3F1		LIM domain only protein 7		KIAA1102		8		9.9		103.52		6.0947e-12
	Q9P2B2		CD9 partner 1		CD9P1		6		7.5		98.555		2.5246e-09
	P05026		Sodium/potassium-dependent ATPase subunit beta-1		ATP1B		9		36.3		35.061		1.191e-12
	O15305		Phosphomannomutase 2		PMM2		7		36.2		28.082		2.6833e-09
	P00395		Cytochrome c oxidase polypeptide I		COI		2		4.3		57.384		0.00038908
	Q8IYU8		EF-hand domain-containing family member A1		EFHA1		4		14.3		49.666		1.9347e-10
	Q92604		Acyl-CoA:lysophosphatidylglycerol acyltransferase 1		FAM34A		4		13.5		43.089		1.197e-08
	Q9Y6K5		2-5-oligoadenylate synthase 3		OAS3		20		24.8		121.17		6.1513e-40
	P61457		4-alpha-hydroxy-tetrahydropterin dehydratase		DCOH		5		42.3		11.999		5.8147e-06
	Q8IWB1		Inositol 1,4,5-triphosphate receptor-interacting protein		DANGER		4		11.3		62.059		3.5679e-11
	P58107		450 kDa epidermal antigen		EPIPL		2		7.2		555.61		5.4329e-191
	Q5VW36		Uncharacterized protein KIAA1797		KIAA1797		10		7.1		200.07		1.1528e-23
	Q92805		Golgin subfamily A member 1		GOLGA1		6		11.1		88.183		4.6024e-19
	O95822		Malonyl-CoA decarboxylase, mitochondrial		MLYCD		7		21.5		55.003		4.0004e-31
	P68366		Alpha-tubulin 1		TUBA1		4		61.6		49.924		<1.0E-307
	Q15111		Inactive phospholipase C-like protein 1		PLCL1		2		2.1		122.73		0.0085127
	Q7Z2E3		Aprataxin		APTX		2		7.3		40.74		0.00011951
	Q6PCE3		Glucose 1,6-bisphosphate synthase		BM32A		13		26.4		70.441		2.7501e-40
	Q8TD19		Serine/threonine-protein kinase Nek9		NEK9		3		4.1		107.17		4.5452e-11
	Q8NEN9		PDZ domain-containing protein 8		PDZD8		3		3.7		128.56		9.5419e-06
	Q8WVC6		Dephospho-CoA kinase domain-containing protein		DCAKD		3		14.3		26.55		8.2303e-05
	Q9NUY8		HCV non-structural protein 4A-transactivated protein 1		NS4ATP1		3		7.2		78.321		3.7612e-25
	Q9BVJ7		Dual specificity protein phosphatase 23		DUSP23		3		26		16.588		1.7716e-05
	O75054		Glu-Trp-Ile EWI motif-containing protein 3		EWI3		2		1.8		135.34		0.0055536
	P63172		Dynein light chain Tctex-type 1		DYNLT1		2		30.1		12.452		2.6107e-43
	Q9HBR0		Putative sodium-coupled neutral amino acid transporter 10		PP1744		4		6.1		119.76		8.3614e-23
	C9JT23		Putative uncharacterized protein NDUFA11		NDUFA11		3		25		23.41		2.6881e-11
	Q9H5X1		Protein FAM96A		FAM96A		2		14.4		18.355		6.3233e-05
	P16083		NRH dehydrogenase [quinone] 2		NMOR2		3		13		25.918		3.3958e-13
	A0FGR8		Extended synaptotagmin-2		ESYT2		2		39.2		98.9		3.4284e-58
	Q13601		HIV-1 Rev-binding protein 2		HRB2		2		5.5		43.664		0.021755
	B4DMB7		cDNA FLJ55986		C14orf133		5		15.4		59.718		2.8117e-16
	B4DUZ3		Arfaptin-2		ARFIP2		4		16.8		41.581		3.3225e-10
	Q8IWW6		Rho GTPase-activating protein 12		ARHGAP12		2		3		96.253		0.00039109
	Q9H1C4		Protein unc-93 homolog B1		UNC93		3		6.9		66.63		8.2799e-07
	Q96FJ0		AMSH-like protease		AMSHLP		3		9.8		52.198		3.8245e-07
	Q9UJX6		Anaphase-promoting complex subunit 2		ANAPC2		3		4.3		93.827		0.00027902
	Q8TCD5		5(3)-deoxyribonucleotidase, cytosolic type		DNT1		3		22.4		23.382		9.0272e-07
	O00400		Acetyl-coenzyme A transporter 1		ACATN		2		4.9		60.908		0.0034253
	O15514		DNA-directed RNA polymerase II subunit D		POLR2D		2		21.8		16.311		5.1133e-06
	Q9UL15		BAG family molecular chaperone regulator 5		BAG5		4		11.1		56.026		1.3485e-09
	O95361		Estrogen-responsive B box protein		EBBP		9		25.2		63.954		1.1907e-25
	Q9ULI2		Ribosomal protein S6 modification-like protein B		FAM80B		3		10.9		42.464		1.2288e-05
	Q9Y5R8		BET5 homolog		BET5		2		17.9		16.831		8.406e-05
	Q9NRF9		Arsenic-transactivated protein		CHRAC17		3		23.8		16.859		1.4051e-07
	Q9NRG0		Chromatin accessibility complex 15 kDa protein		CHRAC1		2		19.8		14.71		0.00014587
	Q9H3R2		Down-regulated in colon cancer 1		DRCC1		4		11.9		54.603		2.064e-12
	Q6PUV4		Complexin II		CPLX2		2		26.1		15.394		6.7455e-39
	O43674		Complex I-SGDH		NDUFB5		3		15.5		23.434		8.0307e-05
	O94927		HAUS augmin-like complex subunit 5		HAUS5		3		5.5		71.682		0.00033839
	Q13614		Myotubularin-related protein 2		MTMR2		2		5.1		73.38		0.003765
	Q9NXH8		Torsin-4A		TOR4A		5		17		46.914		1.8345e-15
	Q9NRK6		ATP-binding cassette sub-family B member 10, mitochondrial		ABCB10		2		3.8		79.147		0.0051732
	A5PKX8		Ubiquitin carboxyl-terminal hydrolase		USP19		2		1.5		156.03		0.0083327
	Q9NWW5		Ceroid-lipofuscinosis neuronal protein 6		CLN6		2		10.3		35.919		9.7631e-05
	P25815		Protein S100-E		S100E		2		24.2		10.4		6.9913e-06
	P43353		Aldehyde dehydrogenase 7		ALDH3B1		5		20.9		51.839		2.5113e-17
	Q9NVU0		DNA-directed RNA polymerase III 80 kDa polypeptide		POLR3E		3		6.6		79.897		0.0029284
	P78381		Solute carrier family 35 member A2		SLC35A2		2		10.9		41.307		2.8495e-18
	Q9NZ45		CDGSH iron sulfur domain-containing protein 1		CISD1		3		36.1		12.199		6.4332e-23
	Q8NFJ5		G-protein coupled receptor family C group 5 member A		GPCR5A		3		10.6		40.251		3.7489e-16
	O14975		Fatty acid transport protein 2		ACSVL1		18		31.1		70.311		1.539e-39
	O75648		Mitochondrial tRNA-specific 2-thiouridylase 1		MTU1		2		6.2		47.744		0.02922
	P40121		Actin regulatory protein CAP-G		AFCP		8		38.8		38.498		4.2106e-47
	O60443		Inversely correlated with estrogen receptor expression 1		DFNA5		3		12.1		54.554		0.00099445
	E9PI62		GTP-binding protein 7		GTPBP7		3		12.4		37.186		0.00053129
	Q9BV40		Endobrevin		VAMP8		3		32		11.438		0.0005118
	Q9BUH6		Uncharacterized protein C9orf142		C9orf142		3		19.6		21.639		5.567e-05
	Q9BRT6		Protein LAPS18-like		LLPH		2		10.9		15.225		0.0059077
	Q96KN1		Breast cancer membrane protein 101		BCMP101		4		24.5		34.474		8.3854e-43
	Q9BYX2		Prostate antigen recognized and identified by SEREX 1		PARIS1		5		8.7		105.41		1.5827e-08
	B4DT67		Spermatogenesis associated, serine-rich 2		DNAPTP6		5		10.9		65.151		7.5548e-10
	Q8WY22		BRI3-binding protein		BRI3BP		2		14.3		27.835		5.3892e-60
	Q8NBN3		Transmembrane protein 87A		TMEM87A		2		3.4		63.429		0.011423
	Q9P025		GTP-binding protein 8.		GTPBP8		2		6.8		34.893		0.0015692
	Q8N3E9		1-phosphatidylinositol-4,5-bisphosphate phosphodiesterase delta-3		PLCD3		3		6.7		89.257		5.4597e-10
	Q9H1H9		Kinesin-like protein KIF13A		KIF13A		4		3.1		202.31		3.1022e-07
	Q8N4Q0		Zinc-binding alcohol dehydrogenase domain-containing protein 2		ZADH2		2		8		40.14		2.5253e-05
	Q8N5I4		Dehydrogenase/reductase SDR family member on chromosome X		DHRSX		2		7.6		36.443		7.2364e-05
	Q5T5U3		Rho GTPase-activating protein 10		ARHGAP10		2		1.6		217.46		2.5945e-06
	Q8N668		COMM domain-containing protein 1		COMMD1		4		31.1		21.178		2.7763e-08
	B7Z2B0		Calcium/calmodulin-dependent protein kinase type II delta chain		CAMK2D		3		10.1		60.004		3.5381e-12
	Q9C0D5		Protein TANC1		TANC1		2		1.2		202.22		0.010543
	Q6ZNI9		FLJ00395 protein		FLJ00395		2		5.2		125.18		2.7974e-53
	P37235		Calcium-binding protein BDR-1		BDR1		6		39.9		22.313		1.594e-14
	Q9Y2Y9		Basic transcription element-binding protein 3		BTEB3		2		12.8		31.18		3.0815e-05
	P60468		Protein transport protein Sec61 subunit beta		SEC61B		3		37.5		9.9743		7.6892e-06
	B4DRL5		Engulfment and cell motility protein 2		CED12A		3		8.2		83.958		3.4854e-11
	Q9HCD5		Nuclear receptor coactivator 5		NCOA5		3		6.9		65.536		9.5735e-09
	Q14181		DNA polymerase alpha 70 kDa subunit		POLA2		2		5.9		65.947		2.1626e-07
	Q12913		Density-enhanced phosphatase 1		DEP1		6		6.3		151.86		2.8704e-20
	Q5M775		Cytospin-B		CYTSB		3		3.7		118.58		6.7198e-07
	Q14432		cGMP-inhibited 3,5-cyclic phosphodiesterase A		PDE3A		4		5.3		124.98		1.6436e-11
	Q460N5		B aggressive lymphoma protein 2		BAL2		2		1.8		202.8		3.9423e-06
	P10909		Aging-associated gene 4 protein		AAG4		3		10.4		57.832		1.8243e-05
	Q68D91		Metallo-beta-lactamase domain-containing protein 2		MBLAC2		3		15.8		31.371		0.0029689
	O15523		ATP-dependent RNA helicase DDX3Y		DBY		2		44.8		73.153		1.0713e-178
	Q02818		CALNUC		NUC		4		9.1		53.879		0.00022048
	Q9UHL4		Dipeptidyl aminopeptidase II		DPP2		3		6.3		54.341		0.0040316
	O14684		Microsomal glutathione S-transferase 1-like 1		MGST1L1		2		13.2		17.102		0.0001307
	Q9UMZ2		AP1 subunit gamma-binding protein 1		AP1GBP1		2		1.8		140.65		0.013205
	Q13488		Osteoclastic proton pump 116 kDa subunit		ATP6N1C		3		5.5		92.967		4.6292e-07
	Q15166		Serum paraoxonase/lactonase 3		PON3		6		20.1		39.607		5.0468e-05
	Q9H190		Syndecan-binding protein 2		SDCBP2		2		7.2		31.593		0.010687
	Q5VT66		MOSC domain-containing protein 1, mitochondrial		MOSC1		2		7.3		39.453		2.1708e-08
	Q8N5C7		DTW domain-containing protein 1		DTWD1		2		6.9		35.248		0.0014282
	Q92835		Inositol polyphosphate-5-phosphatase of 145 kDa		INPP5D		2		1.5		133.29		0.012212
	C9J4G0		Chromatin complexes subunit BAP18		BAP18		2		15		24.767		0.002708
	Q5UCC4		ER membrane protein complex subunit 10		EMC10		3		9.7		28.003		0.0068593
	P51531		ATP-dependent helicase SMARCA2		BAF190B		2		2.1		181.28		0.0020683
	Q8NBP7		Neural apoptosis-regulated convertase 1		NARC1		5		11.1		74.285		3.1967e-14
	Q05193		Dynamin-1		DNM		3		14.9		97.262		2.7846e-29
	Q9H6S3		Epidermal growth factor receptor kinase substrate 8-like protein 2		EPS8L2		12		22.4		80.62		2.4483e-23
	Q2TAA2		Isoamyl acetate-hydrolyzing esterase 1 homolog		IAH1		3		16.9		27.598		1.5086e-05
	Q70J99		Protein unc-13 homolog D		UNC13D		8		10.1		128.82		4.4403e-16
	Q9BRZ2		RING finger protein 109		RNF109		2		5.2		81.487		1.5541e-13
	O95479		6-phosphogluconolactonase		GDH		4		8		88.892		2.234e-12
	Q68CZ2		Tensin-3		TEM6		5		6.3		155.26		8.1929e-09
	P01024		C3 and PZP-like alpha-2-macroglobulin domain-containing protein 1		C3		15		12.6		187.15		1.0815e-32
	P14854		Cytochrome c oxidase subunit 6B1		COX6B		4		43.7		12.035		0.00063325
	Q5T280		Uncharacterized protein C9orf114		C9orf114		2		9.8		42.008		0.00012618
	Q8WX93		Palladin		PALLD		14		14		150.56		1.0448e-32
	Q96B70		Leukocyte receptor cluster member 9		LENG9		2		5.4		53.166		0.01342
	E5RFR9		Serine/threonine protein phosphatase 2A, 55 kDa regulatory subunit B, alpha isoform		PPP2R2A		0		23.9		52.953		4.1163e-26
	B2RCM3		Calpain 2, (m/II) large subunit (CAPN2), mRNA		CAPN2		0		42.1		80.078		1.4963e-123
	Q8TAG9		Exocyst complex component 6		EXOC6		3		5.8		93.721		9.1276e-18
